# Supplementary material for: Efficacy of Treatment with the Antibiotic Novobiocin against Infection with Bacillus anthracis or Burkholderia pseudomallei
Source: Antibiotics (Basel). 2022 Nov 23;11(12):1685. doi: 10.3390/antibiotics11121685 (PMC9774170; doi:10.3390/antibiotics11121685)
Supplement: Supplementary file 1 [file antibiotics-11-01685-s001.zip]

Archive with 1 entries (1 files):
- antibiotics-1981069-supplementary.pdf
